# Supplementary material for: Combination of CENP-B Box Positive and Negative Synthetic Alpha Satellite Repeats Improves De Novo Human Artificial Chromosome Formation
Source: Cells. 2022 Apr 19;11(9):1378. doi: 10.3390/cells11091378 (PMC9105310; doi:10.3390/cells11091378)
Supplement: Supplementary file 1 [file cells-11-01378-s001.zip]

Archive with 1 entries (1 files):
- cells-1671454-supplementary.pdf
